# Supplementary material for: Examining the characteristics of social and behavior change communication intervention costs in low- and middle-income countries: A hedonic method approach
Source: PLoS One. 2023 Jun 15;18(6):e0287236. doi: 10.1371/journal.pone.0287236 (PMC10270606; doi:10.1371/journal.pone.0287236)
Supplement: S1 Dataset — (XLS) [file pone.0287236.s002.xls]

## Sheet: Database
Study_ID	LeadAuthor	StudyYear	Intervention_broad	Intervention_narrow	Health_area	Population	Country	Region	Ownership	Scope	Urban_Rural	Denominator	Economic_Financial	_unit_cost	Duration_study	Duration_participant	Intensitycat	GNIPC	health_FP	health_HIV	health_MNCH	health_malaria	health_other	pop_youth	pop_atrisk	pop_general	region_asia	region_latinamer	region_ssa	region_other	own_ngo	own_private	own_public	own_mixed	own_unspecified	scope_district	scope_local	scope_natl	scope_unspecified	loc_urban	loc_rural	loc_mixed	loc_unspecified	economic	intensity_high	intensity_medium	intensity_low	percent_median
C-048	Givaudan	1998	Mid media	Billboards/flyers	FP/RH	Women	Mexico	Latin America	NGO	Local	Urban	per exposed	Economic	0.261	6	6	Medium	8480	1	0	0	0	0	0	0	1	0	1	0	0	1	0	0	0	0	0	1	0	0	1	0	0	0	1	0	1	0	1.36023
C-061	Hsu	2013	Mid media	Billboards/flyers	HIV	Stigmatized populations	Benin	SSA	Public	NS	Mixed	per exposed	Economic	30.067	12	24	High	1280	0	1	0	0	0	0	1	0	0	0	1	0	0	0	1	0	0	0	0	0	1	0	0	1	0	1	1	0	0	156.697
C-064	Hutchinson	2006	Mid media	Billboards/flyers	MNCH	Women	Bangladesh	Asia	Public	National	Mixed	per exposed	Financial	1.0787	36	36	Medium	2010	0	0	1	0	0	0	0	1	1	0	0	0	0	0	1	0	0	0	0	1	0	0	0	1	0	0	0	1	0	5.62174
C-116	Sarker	2013	Mid media	Billboards/flyers	MNCH	Women	Bangladesh	Asia	Public	District	Urban	exposed	Financial	0.12276	5	5	Medium	2010	0	0	1	0	0	0	0	1	1	0	0	0	0	0	1	0	0	1	0	0	0	1	0	0	0	0	0	1	0	0.639775
C-179	Nahar	2017	Mid media	Billboards/flyers	Other	General	Bangladesh	Asia	Public	District	Rural	per person exposed	Financial	0.0186383	24	3	Low	2010	0	0	0	0	1	0	0	1	1	0	0	0	0	0	1	0	0	1	0	0	0	0	1	0	0	0	0	0	1	0.0971351
C-179	Nahar	2017	Mid media	Billboards/flyers	Other	General	Bangladesh	Asia	Public	District	Rural	per person exposed	Financial	0.0306984	12	3	Low	2010	0	0	0	0	1	0	0	1	1	0	0	0	0	0	1	0	0	1	0	0	0	0	1	0	0	0	0	0	1	0.159987
C-033	Das	2014	Mid media	Community announcements	Malaria	General	India	Asia	NS	District	Rural	per person exposed	Financial	0.694	12	11	Low	1900	0	0	0	1	0	0	0	1	1	0	0	0	0	0	0	0	1	1	0	0	0	0	1	0	0	0	0	0	1	1.35547
C-084	Larson	2015	Mid media	Community announcements	HIV	Men	Uganda	SSA	Public	Local	Rural	per participating	Financial	2.175	12	12	Medium	800	0	1	0	0	0	0	0	1	0	0	1	0	0	0	1	0	0	0	1	0	0	0	1	0	0	0	0	1	0	4.24805
C-084	Larson	2015	Mid media	Community announcements	HIV	Men	Uganda	SSA	Public	Local	Urban	per participating	Financial	0.33	12	12	Low	800	0	1	0	0	0	0	0	1	0	0	1	0	0	0	1	0	0	0	1	0	0	1	0	0	0	0	0	0	1	0.644531
C-118	Shen	2018	Mid media	Community announcements	FP/RH	Women	Kenya	SSA	Public	Local	Rural	participating	Economic	3.71	1	1	Medium	1760	1	0	0	0	0	0	0	1	0	0	1	0	0	0	1	0	0	0	1	0	0	0	1	0	0	1	0	1	0	7.24609
C-118	Shen	2018	Mid media	Community announcements	FP/RH	Women	Kenya	SSA	Public	Local	Rural	participating	Economic	0.18453	9	1	Medium	1760	1	0	0	0	0	0	0	1	0	0	1	0	0	0	1	0	0	0	1	0	0	0	1	0	0	1	0	1	0	0.36041
C-132	Thakur	2016	Mid media	Community announcements	Other	General	India	Asia	Public	District	Mixed	particpating	Economic	0.22775	12	12	Low	1900	0	0	0	0	1	0	0	1	1	0	0	0	0	0	1	0	0	1	0	0	0	0	0	1	0	1	0	0	1	0.444824
C-005	Askew	2004	IPC	Group IPC	FP/RH	Adolescents	Kenya	SSA	Mixed	District	Mixed	per person participating	Financial	5.67	6	12	High	1760	1	0	0	0	0	1	0	0	0	0	1	0	0	0	0	1	0	1	0	0	0	0	0	1	0	0	1	0	0	0.906077
C-005	Askew	2004	IPC	Group IPC	FP/RH	Adolescents	Kenya	SSA	Mixed	District	Mixed	per person participating	Financial	1.64	6	12	Low	1760	1	0	0	0	0	1	0	0	0	0	1	0	0	0	0	1	0	1	0	0	0	0	0	1	0	0	0	0	1	0.262075
C-016	Bertrand	1987	IPC	Group IPC	FP/RH	Men	Guatemala	Latin America	NGO	Local	Rural	per participant	Financial	1.21	12	12	Low	4490	1	0	0	0	0	0	0	1	0	1	0	0	1	0	0	0	0	0	1	0	0	0	1	0	0	0	0	0	1	0.19336
C-016	Bertrand J	1987	IPC	IPC + other	FP/RH	Men	Guatemala	Latin America	In-country NGO	Local	Rural	per person exposed	Financial	0.78	12	12	Low	4490	1	0	0	0	0	0	0	1	0	1	0	0	1	0	0	0	0	0	1	0	0	0	1	0	0	0	0	0	1	0.118781
C-020	Boone	2017	IPC	IPC + other	MNCH	Women	India	Asia	Public	District	Rural	per participant	Financial	16.38	36	34	Medium	1900	0	0	1	0	0	0	0	1	1	0	0	0	0	0	1	0	0	1	0	0	0	0	1	0	0	0	0	1	0	2.4944
C-021	Borghi	2005	IPC	IPC + other	MNCH	Women	Nepal	Asia	NS	District	Rural	per participant	Economic	6.06	12	33	Medium	1190	0	0	1	0	0	0	0	1	1	0	0	0	0	0	0	0	1	1	0	0	0	0	1	0	0	1	0	1	0	0.922836
C-024	Burke	2012	IPC	Group IPC	HIV	Adolescents	Zambia	SSA	NS	Local	Mixed	per person participating	Financial	7.47	12	9	Medium	1190	0	1	0	0	0	1	0	0	0	0	1	0	0	0	0	0	1	0	1	0	0	0	0	1	0	0	0	1	0	1.19372
C-026	Chang	2013	IPC	Group IPC	HIV	General	Uganda	SSA	Mixed	NS	Rural	per person participating	Financial	19.04	12	26	High	800	0	1	0	0	0	0	0	1	0	0	1	0	0	0	0	1	0	0	0	0	1	0	1	0	0	0	1	0	0	3.04263
C-028	Chee	2006	IPC	IPC + other	MNCH	Children	Madagascar	SSA	Mixed	District	Mixed	per person participating	Financial	13.73	22	16	Medium	480	0	0	1	0	0	1	0	0	0	0	1	0	0	0	0	1	0	1	0	0	0	0	0	1	0	0	0	1	0	2.09085
C-028	Chee	2006	IPC	IPC + other	MNCH	Children	Ghana	SSA	Mixed	District	Mixed	per person participated	Financial	40.27	12	12	High	2230	0	0	1	0	0	1	0	0	0	0	1	0	0	0	0	1	0	1	0	0	0	0	0	1	0	0	1	0	0	6.13245
C-035	Davis	2013	IPC	Group IPC	MNCH	Women	Mozambique	SSA	Public	District	Rural	per participating	Financial	3.17	12	24	Medium	460	0	0	1	0	0	0	0	1	0	0	1	0	0	0	1	0	0	1	0	0	0	0	1	0	0	0	0	1	0	0.506572
C-037	Denison	2011	IPC	Group IPC	HIV	Adolescents	Zambia	SSA	NGO	NS	Mixed	per participant	Economic	25.4	12	9	High	1190	0	1	0	0	0	1	0	0	0	0	1	0	1	0	0	0	0	0	0	0	1	0	0	1	0	1	1	0	0	4.05897
C-038	Desrochers	2014	IPC	Individual IPC	Malaria	General	Togo	SSA	NGO	District	Mixed	per household participating	Financial	2.22	8	3	Low	920	0	0	0	1	0	0	0	1	0	0	1	0	1	0	0	0	0	1	0	0	0	0	0	1	0	0	0	0	1	0.313085
C-044	Fisek	1978	IPC	Individual IPC	FP/RH	Women	Turkey	Other	NS	District	Rural	per participant	Financial	56.32	12	23	High	9050	1	0	0	0	0	0	0	1	0	0	0	1	0	0	0	0	1	1	0	0	0	0	1	0	0	0	1	0	0	7.94276
C-059	Homan	2007	IPC	Group IPC	FP/RH	Adolescents	Uganda	SSA	NGO	National	Mixed	per participant	Financial	3.57	12	12	Medium	800	1	0	0	0	0	1	0	0	0	0	1	0	1	0	0	0	0	0	0	1	0	0	0	1	0	0	0	1	0	0.570493
C-061	Hsu	2013	IPC	Individual IPC	HIV	Stigmatized populations	Benin	SSA	Public	NS	Mixed	per participated	Economic	46.71	12	24	High	1280	0	1	0	0	0	0	1	0	0	0	1	0	0	0	1	0	0	0	0	0	1	0	0	1	0	1	1	0	0	6.58747
C-074	Kahn	2011	IPC	IPC + other	Integrated	General	Kenya	SSA	Mixed	District	Rural	per participating	Economic	2.82	1	1	Medium	1760	0	0	0	0	1	0	0	1	0	0	1	0	0	0	0	1	0	1	0	0	0	0	1	0	0	1	0	1	0	0.429439
C-075	Kaufman	2016	IPC	Group IPC	HIV	Adolescents	Zimbabwe	SSA	Public	District	Rural	per participating	Financial	2.1625	6	1	Low	1190	0	1	0	0	0	1	0	0	0	0	1	0	0	0	1	0	0	1	0	0	0	0	1	0	0	0	0	0	1	0.345572
C-076	Kempers	2014	IPC	Group IPC	HIV	Adolescents	Moldova	Other	Public	Local	Mixed	per participating	Financial	2.959	12	12	Medium	4570	0	1	0	0	0	1	0	0	0	0	0	1	0	0	1	0	0	0	1	0	0	0	0	1	0	0	0	1	0	0.472854
C-078	Kilian	2015	IPC	Individual IPC	Malaria	General	Uganda	SSA	Mixed	District	Rural	household participated	Financial	2.559	9	9	Low	800	0	0	0	1	0	0	0	1	0	0	1	0	0	0	0	1	0	1	0	0	0	0	1	0	0	0	0	0	1	0.360894
C-078	Kilian	2015	IPC	Individual IPC	Malaria	General	Uganda	SSA	Mixed	District	Rural	household participated	Financial	5.019	12	9	Medium	800	0	0	0	1	0	0	0	1	0	0	1	0	0	0	0	1	0	1	0	0	0	0	1	0	0	0	0	1	0	0.707825
C-084	Larson	2015	IPC	Individual IPC	HIV	Men	Uganda	SSA	Public	Local	Rural	per participating	Financial	3.883	12	12	Medium	800	0	1	0	0	0	0	0	1	0	0	1	0	0	0	1	0	0	0	1	0	0	0	1	0	0	0	0	1	0	0.547616
C-084	Larson	2015	IPC	Individual IPC	HIV	Men	Uganda	SSA	Public	Local	Urban	per participating	Financial	3.39	12	12	Medium	800	0	1	0	0	0	0	0	1	0	0	1	0	0	0	1	0	0	0	1	0	0	1	0	0	0	0	0	1	0	0.478089
C-085	Lewycka	2013	IPC	Group IPC	MNCH	Women	Malawi	SSA	Mixed	Local	Mixed	per participant	Economic	19.668	12	12	High	580	0	0	1	0	0	0	0	1	0	0	1	0	0	0	0	1	0	0	1	0	0	0	0	1	0	1	1	0	0	3.14298
C-085	Lewycka	2013	IPC	Group IPC	MNCH	Women	Malawi	SSA	Mixed	Local	Mixed	per participating	Economic	7.46	12	12	Medium	580	0	0	1	0	0	0	0	1	0	0	1	0	0	0	0	1	0	0	1	0	0	0	0	1	0	1	0	1	0	1.19212
C-086	Maccario	2017	IPC	Group IPC	Malaria	Children	Mali	SSA	NGO	District	Rural	per participating	Economic	2.42	12	3	Medium	830	0	0	0	1	0	1	0	0	0	0	1	0	1	0	0	0	0	1	0	0	0	0	1	0	0	1	0	1	0	0.386721
C-089	Marseille	2011	IPC	Individual IPC	HIV	General	Ethiopia	SSA	Mixed	District	Mixed	per participating	Economic	32.809	12	11	Medium	890	0	1	0	0	0	0	0	1	0	0	1	0	0	0	0	1	0	1	0	0	0	0	0	1	0	1	0	1	0	4.62703
C-097	Pande	2006	IPC	Group IPC	FP/RH	Adolescents	India	Asia	NS	Local	Urban	per participating	Financial	16.61	20	60	Medium	1900	1	0	0	0	0	1	0	0	1	0	0	0	0	0	0	0	1	0	1	0	0	1	0	0	0	0	0	1	0	2.65431
C-097	Pande	2006	IPC	IPC + other	FP/RH	Adolescents	India	Asia	Not specified	Local	Urban	per person exposed	Financial	3.87	36	36	Medium	1900	1	0	0	0	0	1	0	0	1	0	0	0	0	0	0	0	1	0	1	0	0	1	0	0	0	0	0	1	0	0.589336
C-101	Perry	2014	IPC	Group IPC	MNCH	Children	Mozambique	SSA	NGO	NS	Rural	per participant	Financial	3.111	12	12	Medium	460	0	0	1	0	0	1	0	0	0	0	1	0	1	0	0	0	0	0	0	0	1	0	1	0	0	0	0	1	0	0.497144
C-101	Perry	2014	IPC	Group IPC	MNCH	Children	Mozambique	SSA	NGO	NS	Rural	per participant	Financial	7.8375	12	12	Medium	460	0	0	1	0	0	1	0	0	0	0	1	0	1	0	0	0	0	0	0	0	1	0	1	0	0	0	0	1	0	1.25245
C-101	Perry	2014	IPC	Group IPC	MNCH	Children	Rwanda	SSA	NGO	NS	Rural	per participant	Financial	7.1288	12	12	Medium	780	0	0	1	0	0	1	0	0	0	0	1	0	1	0	0	0	0	0	0	0	1	0	1	0	0	0	0	1	0	1.1392
C-101	Perry	2014	IPC	Group IPC	MNCH	Children	Malawi	SSA	NGO	NS	Rural	per participant	Financial	6.625	12	12	Medium	580	0	0	1	0	0	1	0	0	0	0	1	0	1	0	0	0	0	0	0	0	1	0	1	0	0	0	0	1	0	1.05869
C-101	Perry	2014	IPC	Group IPC	MNCH	Children	Kenya	SSA	NGO	NS	Rural	per participant	Financial	4.644	12	12	Medium	1760	0	0	1	0	0	1	0	0	0	0	1	0	1	0	0	0	0	0	0	0	1	0	1	0	0	0	0	1	0	0.74212
C-106	Powell-Jackson	2018	IPC	Individual IPC	MNCH	Children	India	Asia	Public	District	Mixed	per participating	Financial	25.423	7	1	Medium	1900	0	0	1	0	0	1	0	0	1	0	0	0	0	0	1	0	0	1	0	0	0	0	0	1	0	0	0	1	0	3.58538
C-113	Rosen	2010	IPC	IPC + other	HIV	General	South Africa	SSA	Private	District	Urban	participating	Financial	39.817	4	4	Medium	5410	0	1	0	0	0	0	0	1	0	0	1	0	0	1	0	0	0	1	0	0	0	1	0	0	0	0	0	1	0	6.06346
C-116	Sarker	2013	IPC	Group IPC	MNCH	Women	Bangladesh	Asia	Public	District	Urban	participating	Financial	0.956559	5	5	Low	2010	0	0	1	0	0	0	0	1	1	0	0	0	0	0	1	0	0	1	0	0	0	1	0	0	0	0	0	0	1	0.15286
C-116	Sarker	2013	IPC	Individual IPC	MNCH	Women	Bangladesh	Asia	Public	District	Urban	participating	Financial	0.93378	5	5	Low	2010	0	0	1	0	0	0	0	1	1	0	0	0	0	0	1	0	0	1	0	0	0	1	0	0	0	0	0	0	1	0.13169
C-122	Sodani	2012	IPC	IPC + other	MNCH	Children	India	Asia	Mixed	District	Mixed	participating	Financial	1.365	12	12	Low	1900	0	0	1	0	0	1	0	0	1	0	0	0	0	0	0	1	0	1	0	0	0	0	0	1	0	0	0	0	1	0.207867
C-123	Somda	2013	IPC	Individual IPC	HIV	Stigmatized populations	Namibia	SSA	Mixed	National	Mixed	participating	Financial	11.777	12	12	Medium	4520	0	1	0	0	0	0	1	0	0	0	1	0	0	0	0	1	0	0	0	1	0	0	0	1	0	0	0	1	0	1.6609
C-123	Somda	2013	IPC	IPC + other	HIV	General	Namibia	SSA	Mixed	National	Mixed	per person participated	Financial	10.79	36	36	High	4520	0	1	0	0	0	0	0	1	0	0	1	0	0	0	0	1	0	0	0	1	0	0	0	1	0	0	1	0	0	1.64314
C-127	Svenson	2005	IPC	Group IPC	FP/RH	Adolescents	Dominican Republic	Latin America	NGO	Local	Urban	participating	Economic	1.0948	12	60	Low	7260	1	0	0	0	0	1	0	0	0	1	0	0	1	0	0	0	0	0	1	0	0	1	0	0	0	1	0	0	1	0.174951
C-127	Svenson	2005	IPC	Group IPC	FP/RH	Adolescents	Dominican Republic	Latin America	NGO	Local	Urban	participating	Economic	0.15475	12	60	Low	7260	1	0	0	0	0	1	0	0	0	1	0	0	1	0	0	0	0	0	1	0	0	1	0	0	0	1	0	0	1	0.0247293
C-127	Svenson	2005	IPC	Group IPC	FP/RH	Adolescents	Zambia	SSA	NGO	Local	Urban	participating	Economic	1.1498	12	60	Low	1190	1	0	0	0	0	1	0	0	0	0	1	0	1	0	0	0	0	0	1	0	0	1	0	0	0	1	0	0	1	0.18374
C-127	Svenson	2005	IPC	Individual IPC	FP/RH	Adolescents	Zambia	SSA	NGO	Local	Urban	participating	Economic	0.34758	12	60	Low	1190	1	0	0	0	0	1	0	0	0	0	1	0	1	0	0	0	0	0	1	0	0	1	0	0	0	1	0	0	1	0.0490189
C-129	Terris-Prestholt	2005	IPC	Group IPC	Integrated	Adolescents	Tanzania	SSA	NGO	District	Urban	participating	Economic	19.274	36	9	Medium	1080	0	0	0	0	1	1	0	0	0	0	1	0	1	0	0	0	0	1	0	0	0	1	0	0	0	1	0	1	0	3.08002
C-130	Terris-Prestholt	2006	IPC	Group IPC	Integrated	Adolescents	Uganda	SSA	NGO	District	Urban	participating	Economic	67.7459	48	9	High	800	0	0	0	0	1	1	0	0	0	0	1	0	1	0	0	0	0	1	0	0	0	1	0	0	0	1	1	0	0	10.8259
C-130	Terris-Prestholt	2006	IPC	IPC + other	Integrated	General	Uganda	SSA	Mixed	District	Urban	per person exposed	Economic	1.87	36	36	High	800	0	0	0	0	1	0	0	1	0	0	1	0	0	0	0	1	0	1	0	0	0	1	0	0	0	1	1	0	0	0.28477
C-134	Vassall	2014	IPC	IPC + other	HIV	Stigmatized populations	India	Asia	Public	District	Not specified	per person participated	Economic	22.05	84	84	Medium	1900	0	1	0	0	0	0	1	0	1	0	0	0	0	0	1	0	0	1	0	0	0	0	0	0	1	1	0	1	0	3.35785
C-137	Verstraaten	2017	IPC	IPC + other	HIV	General	Indonesia	Asia	Public	District	Urban	participating	Financial	1.7822	12	12	Low	3870	0	1	0	0	0	0	0	1	1	0	0	0	0	0	1	0	0	1	0	0	0	1	0	0	0	0	0	0	1	0.271399
C-141	Walker	2001	IPC	IPC + other	HIV	Stigmatized populations	Belarus	Other	Mixed	Local	Mixed	per person participating	Economic (Financial available)	2.56	12	12	Low	6330	0	1	0	0	0	0	1	0	0	0	0	1	0	0	0	1	0	0	1	0	0	0	0	1	0	1	0	0	1	0.389845
C-154	Chandrashekar	2019	IPC	Group IPC	MNCH	Women	India	Asia	Public	District	NS	per person participating in health layering	Financial	11.1332	18	48	Medium	1900	0	0	1	0	0	0	0	1	1	0	0	0	0	0	1	0	0	1	0	0	0	0	0	0	1	0	0	1	0	1.77911
C-154	Chandrashekar	2019	IPC	Group IPC	MNCH	Women	India	Asia	Public	District	NS	per person participating in SHG group	Financial	19.2301	18	48	High	1900	0	0	1	0	0	0	0	1	1	0	0	0	0	0	1	0	0	1	0	0	0	0	0	0	1	0	1	0	0	3.07301
C-156	Colbourn	2015	IPC	IPC + other	MNCH	Women	Malaysia	SSA	Public	District	Mixed	per person participating	Economic	25.7835	36	36	High	10580	0	0	1	0	0	0	0	1	0	0	1	0	0	0	1	0	0	1	0	0	0	0	0	1	0	1	1	0	0	3.92639
C-157	Dagadu	2017	IPC	Group IPC	FP/RH	General	Uganda	SSA	Private	District	NS	per person contacted (via monitoring data)	Financial	4.40647	18	12	Medium	800	1	0	0	0	0	0	0	1	0	0	1	0	0	1	0	0	0	1	0	0	0	0	0	0	1	0	0	1	0	0.704162
C-157	Dagadu	2017	IPC	IPC + other	FP/RH	General	Uganda	SSA	Private	District	NS	per person contacted (via monitoring data)	Financial	6.56671	18	12	Medium	800	1	0	0	0	0	0	0	1	0	0	1	0	0	1	0	0	0	1	0	0	0	0	0	0	1	0	0	1	0	1
C-159	de Bresser	2019	IPC	Individual IPC	HIV	Stigmatized populations	Indonesia	Asia	NGO	NS	NS	per person participated	Economic	79.2304	12	12	High	3870	0	1	0	0	0	0	1	0	1	0	0	0	1	0	0	0	0	0	0	0	1	0	0	0	1	1	1	0	0	11.1738
C-161	Durand	2021	IPC	Group IPC	MNCH	Pregnant women	Peru	Latin America	NS	NS	NS	per person participating (traditional program)	Financial	6.852	3	3	High	6010	0	0	1	0	0	0	0	1	0	1	0	0	0	0	0	0	1	0	0	0	1	0	0	0	1	0	1	0	0	1.09496
C-161	Durand	2021	IPC	Group IPC	MNCH	Pregnant women	Peru	Latin America	NS	NS	NS	per person participating (multiple intelligences program)	Financial	5.8905	3	3	High	6010	0	0	1	0	0	0	0	1	0	1	0	0	0	0	0	0	1	0	0	0	1	0	0	0	1	0	1	0	0	0.941312
C-162	Erulkar	2020	IPC	Group IPC	Integrated	General	Tanzania	SSA	Public	District	NS	per girl/person served	Financial	18	12	28	High	1080	0	0	0	0	1	0	0	1	0	0	1	0	0	0	1	0	0	1	0	0	0	0	0	0	1	0	1	0	0	2.87643
C-162	Erulkar	2020	IPC	IPC + other	Integrated	General	Burkina Faso	SSA	Public	District	NS	per girl/person served	Financial	12	12	28	High	790	0	0	0	0	1	0	0	1	0	0	1	0	0	0	1	0	0	1	0	0	0	0	0	0	1	0	1	0	0	1.8274
C-162	Erulkar	2020	IPC	IPC + other	Integrated	General	Tanzania	SSA	Public	District	NS	per girl/person served	Financial	9	12	28	Medium	1080	0	0	0	0	1	0	0	1	0	0	1	0	0	0	1	0	0	1	0	0	0	0	0	0	1	0	0	1	0	1.37055
C-163	Fatti	2018	IPC	Individual IPC	HIV	Adolescents	South Africa	SSA	Private	District	Mixed	per person per year	Financial	56.2442	12	12	High	5410	0	1	0	0	0	1	0	0	0	0	1	0	0	1	0	0	0	1	0	0	0	0	0	1	0	0	1	0	0	7.93208
C-164	Fotso	2018	IPC	Individual IPC	MNCH	Pregnant women	Sierra Leone	SSA	Private	District	Mixed	per person participating	Economic	17.5184	24	24	Medium	490	0	0	1	0	0	0	0	1	0	0	1	0	0	1	0	0	0	1	0	0	0	0	0	1	0	1	0	1	0	2.4706
C-168	Goudet	2018	IPC	IPC + other	MNCH	Pregnant women	India	Asia	Private	District	Urban	per person exposed	Financial	1.98	11	11	Medium	1900	0	0	1	0	0	0	0	1	1	0	0	0	0	1	0	0	0	1	0	0	0	1	0	0	0	0	0	1	0	0.301521
C-170	Jo	2019	IPC	IPC + other	MNCH	Pregnant women	Bangladesh	Asia	Private	District	Rural	per person participating	Economic	7.52324	23	3	Low	2010	0	0	1	0	0	0	0	1	1	0	0	0	0	1	0	0	0	1	0	0	0	0	1	0	0	1	0	0	1	1.14566
C-176	Li	2017	IPC	Individual IPC	Other	Children	China	Asia	Public	District	NS	per participant	Economic	7.09073	3.5	3.5	Medium	10610	0	0	0	0	1	1	0	0	1	0	0	0	0	0	1	0	0	1	0	0	0	0	0	0	1	1	0	1	0	1
C-180	Nguyen	2021	IPC	Group IPC	MNCH	Pregnant women	Vietnam	Asia	Public	Local	Rural	per participant	Financial	3.27815	28	24	Low	2660	0	0	1	0	0	0	0	1	1	0	0	0	0	0	1	0	0	0	1	0	0	0	1	0	0	0	0	0	1	0.523854
C-185	Rongsumlee	2020	IPC	Group IPC	HIV	MSM	Thailand	Asia	Public	Local	Urban	per person reached friend center	Financial	17.044	12	18	Medium	7050	0	1	0	0	0	0	1	0	1	0	0	0	0	0	1	0	0	0	1	0	0	1	0	0	0	0	0	1	0	2.72366
C-185	Rongsumlee	2020	IPC	IPC + other	HIV	MSM	Thailand	Asia	Public	Local	Urban	per person reached friend curriculum	Financial	29.1965	12	18	Low	7050	0	1	0	0	0	0	1	0	1	0	0	0	0	0	1	0	0	0	1	0	0	1	0	0	0	0	0	0	1	4.44613
C-187	Sathish	2020	IPC	Group IPC	Other	At risk for diabetes	India	Asia	Public	Local	Urban	per person participating	Financial	24.9304	24	12	High	1900	0	0	0	0	1	0	1	0	1	0	0	0	0	0	1	0	0	0	1	0	0	1	0	0	0	0	1	0	0	3.98392
C-188	Shearer	2021	IPC	Individual IPC	Other	At risk for cardiovascular	Sri Lanka	Asia	Public	District	Urban	per person participated	Financial	5.70224	36	36	Medium	3720	0	0	0	0	1	0	1	0	1	0	0	0	0	0	1	0	0	1	0	0	0	1	0	0	0	0	0	1	0	0.804183
C-188	Shearer	2021	IPC	Individual IPC	Other	At risk for cardiovascular	Sri Lanka	Asia	Public	District	Urban	per person participated	Financial	2.20249	36	36	Low	3720	0	0	0	0	1	0	1	0	1	0	0	0	0	0	1	0	0	1	0	0	0	1	0	0	0	0	0	0	1	0.310616
C-190	Torres-Rueda	2018	IPC	IPC + other	HIV	Men	Tanzania	SSA	Public	District	Mixed	per other unit	Economic	5.5	2	2	Medium	1080	0	1	0	0	0	0	0	1	0	0	1	0	0	0	1	0	0	1	0	0	0	0	0	1	0	1	0	1	0	0.837558
C-192	Tschampl	2020	IPC	IPC + other	Other	General	Nicaragua	Latin America	Public	District	Mixed	per person in area	Financial	9.37404	12	18	Medium	1850	0	0	0	0	1	0	0	1	0	1	0	0	0	0	1	0	0	1	0	0	0	0	0	1	0	0	0	1	0	1.42751
C-192	Tschampl	2020	IPC	IPC + other	Other	General	Mexico	Latin America	Public	District	Mixed	per person in area	Financial	18.998	12	23	Medium	8480	0	0	0	0	1	0	0	1	0	1	0	0	0	0	1	0	0	1	0	0	0	0	0	1	0	0	0	1	0	2.89308
C-193	USAID	2014	IPC	IPC + other	HIV	General	Zambia	SSA	Public	District	Not specified	per person in area/targeted	Financial	5.91	41	41	Medium	1190	0	1	0	0	0	0	0	1	0	0	1	0	0	0	1	0	0	1	0	0	0	0	0	0	1	0	0	1	0	0.899994
C-196	Papini	2021	IPC	Individual IPC	Other	General	Brazil	Latin America	Public	Local	NS	per participant	Financial	10.7351	12	12	Medium	7850	0	0	0	0	1	0	0	1	0	1	0	0	0	0	1	0	0	0	1	0	0	0	0	0	1	0	0	1	0	1.51396
C-197	Holmes	2021	IPC	IPC + other	HIV	Men	South Africa	SSA	Public	District	Not specified	per person exposed	Financial	2.12	6	6	Low	5410	0	1	0	0	0	0	0	1	0	0	1	0	0	0	1	0	0	1	0	0	0	0	0	0	1	0	0	0	1	0.32284
C-061	Hsu	2013	Mid media	Live drama	HIV	Stigmatized populations	Benin	SSA	Public	NS	Mixed	per exposed	Economic	2.746	12	24	High	1280	0	1	0	0	0	0	1	0	0	0	1	0	0	0	1	0	0	0	0	0	1	0	0	1	0	1	1	0	0	6.18838
C-086	Maccario	2017	Mid media	Live drama	Malaria	Children	Mali	SSA	NGO	District	Rural	per exposed	Economic	0.4758	12	12	Low	830	0	0	0	1	0	1	0	0	0	0	1	0	1	0	0	0	0	1	0	0	0	0	1	0	0	1	0	0	1	1.07226
C-116	Sarker	2013	Mid media	Live drama	MNCH	Women	Bangladesh	Asia	Public	District	Urban	exposed	Financial	0.1488	5	5	Medium	2010	0	0	1	0	0	0	0	1	1	0	0	0	0	0	1	0	0	1	0	0	0	1	0	0	0	0	0	1	0	0.335335
C-116	Sarker	2013	Mid media	Live drama	MNCH	Women	Bangladesh	Asia	Public	District	Urban	exposed	Financial	0.41167	5	5	Medium	2010	0	0	1	0	0	0	0	1	1	0	0	0	0	0	1	0	0	1	0	0	0	1	0	0	0	0	0	1	0	0.927738
C-130	Terris-Prestholt	2006	Mid media	Live drama	Integrated	Adolescents	Uganda	SSA	NGO	District	Urban	participating	Economic	3.748	48	48	High	800	0	0	0	0	1	1	0	0	0	0	1	0	1	0	0	0	0	1	0	0	0	1	0	0	0	1	1	0	0	8.44648
C-059	Hess	2009	Mid media	Live drama	FP/RH	Men	India	Asia	International NGO	District	NS	per person exposed	Financial	0.21	32	32	Medium	1900	1	0	0	0	0	0	0	1	1	0	0	0	1	0	0	0	0	1	0	0	0	0	0	0	1	0	0	1	0	0.473255
C-007	Babalola	2001	Mass Media	Mixed mass media	FP/RH	Other	Cameroon	SSA	NS	District	Mixed	per exposed	Financial	0.0439	3	3	Medium	1500	1	0	0	0	0	0	0	1	0	0	1	0	0	0	0	0	1	1	0	0	0	0	0	1	0	0	0	1	0	0.116909
C-022	Bowen	2013	Mass Media	Mixed mass media	Malaria	General	Cameroon	SSA	Public	National	Mixed	per exposed	Financial	0.165	14	8	High	1500	0	0	0	1	0	0	0	1	0	0	1	0	0	0	1	0	0	0	0	1	0	0	0	1	0	0	1	0	0	0.439406
C-034	Davies	1977	Mass Media	Mixed mass media	FP/RH	Men	Sri Lanka	Asia	NGO	National	Mixed	per exposed	Financial	0.188	12	18	Medium	3720	1	0	0	0	0	0	0	1	1	0	0	0	1	0	0	0	0	0	0	1	0	0	0	1	0	0	0	1	0	0.500657
C-064	Hutchinson	2006	Mass Media	Mixed mass media	MNCH	Women	Bangladesh	Asia	Public	National	Mixed	per exposed	Financial	2.007	36	36	High	2010	0	0	1	0	0	0	0	1	1	0	0	0	0	0	1	0	0	0	0	1	0	0	0	1	0	0	1	0	0	5.34478
C-116	Sarker	2013	Mass Media	Mixed mass media	MNCH	Women	Bangladesh	Asia	Public	District	Urban	exposed	Financial	0.694644	5	5	High	2010	0	0	1	0	0	0	0	1	1	0	0	0	0	0	1	0	0	1	0	0	0	1	0	0	0	0	1	0	0	1.84989
C-138	Vickerman	2006	Mass Media	Mixed mass media	HIV	Stigmatized populations	Ukraine	Other	NGO	Local	Urban	exposed	Economic	0.61175	12	12	Medium	3540	0	1	0	0	0	0	1	0	0	0	0	1	1	0	0	0	0	0	1	0	0	1	0	0	0	1	0	1	0	1.62913
C-148	Yun	1990	Mass Media	Mixed mass media	FP/RH	Women	Turkey	Other	Mixed	National	Mixed	per exposed	Economic	0.6705	3	3	High	9050	1	0	0	0	0	0	0	1	0	0	0	1	0	0	0	1	0	0	0	1	0	0	0	1	0	1	1	0	0	1.78559
C-158	Dandona	2010	Mass Media	Mixed mass media	HIV	General	India	Asia	Mixed	National	Mixed	per person exposed	Financial	0.202891	12	12	Medium	1900	0	1	0	0	0	0	0	1	1	0	0	0	0	0	0	1	0	0	0	1	0	0	0	1	0	0	0	1	0	0.540314
C-159	de Bresser	2019	Mass Media	Mixed mass media	HIV	Stigmatized populations	Indonesia	Asia	NGO	NS	NS	per person targeted	Economic	0.548122	12	12	Medium	3870	0	1	0	0	0	0	1	0	1	0	0	0	1	0	0	0	0	0	0	0	1	0	0	0	1	1	0	1	0	1.45969
C-178	Murukutla	2017	Mass Media	Mixed mass media	Integrated	General	India	Asia	Public	National	Mixed	per person reached	Financial	0.0102498	2	2	High	1900	0	0	0	0	1	0	0	1	1	0	0	0	0	0	1	0	0	0	0	1	0	0	0	1	0	0	1	0	0	0.0272959
C-059	Homan	2007	Mass Media	Newspaper/magazine	FP/RH	Adolescents	Uganda	SSA	NGO	National	Mixed	per exposed	Financial	0.3129	12	12	Medium	800	1	0	0	0	0	1	0	0	0	0	1	0	1	0	0	0	0	0	0	1	0	0	0	1	0	0	0	1	0	1
C-061	Hsu	2013	Mass Media	Newspaper/magazine	HIV	Stigmatized populations	Benin	SSA	Public	NS	Mixed	per exposed	Economic	21.76	12	24	High	1280	0	1	0	0	0	0	1	0	0	0	1	0	0	0	1	0	0	0	0	0	1	0	0	1	0	1	1	0	0	69.543
C-064	Hutchinson	2006	Mass Media	Newspaper/magazine	MNCH	Women	Bangladesh	Asia	Public	National	Mixed	per exposed	Financial	0.02969	36	36	Low	2010	0	0	1	0	0	0	0	1	1	0	0	0	0	0	1	0	0	0	0	1	0	0	0	1	0	0	0	0	1	0.0948865
C-001	Agarwal	2016	Provider behavior change	Provider training	Integrated	HIV positive	Tanzania	SSA	NGO	District	Urban	per provider participated	Financial	136.69	12	6	Medium	1080	0	0	0	0	1	0	1	0	0	0	1	0	1	0	0	0	0	1	0	0	0	1	0	0	0	0	0	1	0	1.08718
C-024	Burke	2012	Provider behavior change	Provider training	HIV	Adolescents	Zambia	SSA	NS	Local	Mixed	provider participated	Financial	525.06	12	9	Medium	1190	0	1	0	0	0	1	0	0	0	0	1	0	0	0	0	0	1	0	1	0	0	0	0	1	0	0	0	1	0	4.17612
C-026	Chang	2013	Provider behavior change	Provider training	HIV	General	Uganda	SSA	Mixed	NS	Rural	provider participated	Financial	111.9	12	27	Low	800	0	1	0	0	0	0	0	1	0	0	1	0	0	0	0	1	0	0	0	0	1	0	1	0	0	0	0	0	1	0.890009
C-070	Janowitz	2000	Provider behavior change	Provider training	FP/RH	Women	Tanzania	SSA	Public	District	Mixed	provider participated	Financial	496.16	12	12	High	1080	1	0	0	0	0	0	0	1	0	0	1	0	0	0	1	0	0	1	0	0	0	0	0	1	0	0	1	0	0	3.94626
C-070	Janowitz	2000	Provider behavior change	Provider training	FP/RH	Women	Tanzania	SSA	NGO	District	Rural	provider participated	Financial	124.67	12	12	Medium	1080	1	0	0	0	0	0	0	1	0	0	1	0	1	0	0	0	0	1	0	0	0	0	1	0	0	0	0	1	0	0.991576
C-070	Janowitz	2000	Provider behavior change	Provider training	FP/RH	Women	Tanzania	SSA	NGO	District	Urban	provider participated	Financial	101.25	12	12	Medium	1080	1	0	0	0	0	0	0	1	0	0	1	0	1	0	0	0	0	1	0	0	0	1	0	0	0	0	0	1	0	0.805303
C-077	Khan	2011	Provider behavior change	Provider training	FP/RH	Women	India	Asia	Mixed	District	Mixed	provider participated	Financial	100.746	9	9	Low	1900	1	0	0	0	0	0	0	1	1	0	0	0	0	0	0	1	0	1	0	0	0	0	0	1	0	0	0	0	1	0.801298
C-110	Reynolds	2008	Provider behavior change	Provider training	FP/RH	Women	Kenya	SSA	NGO	District	Mixed	participating	Financial	2603.49	1	1	High	1760	1	0	0	0	0	0	0	1	0	0	1	0	1	0	0	0	0	1	0	0	0	0	0	1	0	0	1	0	0	20.7071
C-115	Santoso	1996	Provider behavior change	Provider training	MNCH	General	Indonesia	Asia	Public	District	Mixed	provider participated	Financial	1.22599	1	1	Low	3870	0	0	1	0	0	0	0	1	1	0	0	0	0	0	1	0	0	1	0	0	0	0	0	1	0	0	0	0	1	0.00975104
C-115	Santoso	1996	Provider behavior change	Provider training	MNCH	General	Indonesia	Asia	Public	District	Mixed	provider participated	Financial	5.25427	1	1	Low	3870	0	0	1	0	0	0	0	1	1	0	0	0	0	0	1	0	0	1	0	0	0	0	0	1	0	0	0	0	1	0.0417904
C-129	Terris-Prestholt	2005	Provider behavior change	Provider training	Integrated	Adolescents	Tanzania	SSA	NGO	District	Urban	participating	Economic	811.405	36	36	High	1080	0	0	0	0	1	1	0	0	0	0	1	0	1	0	0	0	0	1	0	0	0	1	0	0	0	1	1	0	0	6.4536
C-151	Abdallah	2005	Provider behavior change	Provider training	FP/RH	Occupational groups	Indonesia	Asia	NS	District	NS	per provider trained	Financial	126.788	4	4	Medium	3870	1	0	0	0	0	0	0	1	1	0	0	0	0	0	0	0	1	1	0	0	0	0	0	0	1	0	0	1	0	1.00842
C-016	Bertrand	1987	Mass Media	Radio	FP/RH	Men	Guatemala	Latin America	NGO	Local	Rural	per exposed	Financial	0.765	12	10	High	4490	1	0	0	0	0	0	0	1	0	1	0	0	1	0	0	0	0	0	1	0	0	0	1	0	0	0	1	0	0	2.75071
C-059	Homan	2007	Mass Media	Radio	FP/RH	Adolescents	Uganda	SSA	NGO	National	Mixed	per exposed	Financial	0.1434	12	12	Medium	800	1	0	0	0	0	1	0	0	0	0	1	0	1	0	0	0	0	0	0	1	0	0	0	1	0	0	0	1	0	0.515623
C-064	Hutchinson	2006	Mass Media	Radio	MNCH	Women	Bangladesh	Asia	Public	National	Mixed	per exposed	Financial	0.0133	36	36	Low	2010	0	0	1	0	0	0	0	1	1	0	0	0	0	0	1	0	0	0	0	1	0	0	0	1	0	0	0	0	1	0.0478228
C-067	Jah	2018	Mass Media	Radio	Integrated	General	Burundi	SSA	NGO	National	Mixed	per person exposed	Financial	0.7954	24	12	Medium	270	0	0	0	0	1	0	0	1	0	0	1	0	1	0	0	0	0	0	0	1	0	0	0	1	0	0	0	1	0	2.86002
C-067	Jah	2018	Mass Media	Radio	Integrated	General	Rwanda	SSA	NGO	National	Mixed	per person exposed	Financial	1.934	23	12	Medium	780	0	0	0	0	1	0	0	1	0	0	1	0	1	0	0	0	0	0	0	1	0	0	0	1	0	0	0	1	0	6.95408
C-067	Jah	2018	Mass Media	Radio	Integrated	General	DRC	SSA	NGO	National	Mixed	per person exposed	Financial	4.36	18	18	Medium	550	0	0	0	0	1	0	0	1	0	0	1	0	1	0	0	0	0	0	0	1	0	0	0	1	0	0	0	1	0	15.6772
C-081	Kincaid	2006	Mass Media	Radio	FP/RH	General	Philippines	Asia	Mixed	National	Mixed	per exposed	Financial	0.130378	5	5	Low	3430	1	0	0	0	0	0	0	1	1	0	0	0	0	0	0	1	0	0	0	1	0	0	0	1	0	0	0	0	1	0.4688
C-096	Palmer	2002	Mass Media	Radio	FP/RH	Adolescents	Kenya	SSA	Public	National	Mixed	per exposed	Financial	0.0429	22	22	Medium	1760	1	0	0	0	0	1	0	0	0	0	1	0	0	0	1	0	0	0	0	1	0	0	0	1	0	0	0	1	0	0.154256
C-103	Piotrow	1992	Mass Media	Radio	FP/RH	Men	Zimbabwe	SSA	Mixed	National	Mixed	per exposed	Financial	0.27811	5	12	Medium	1090	1	0	0	0	0	0	0	1	0	0	1	0	0	0	0	1	0	0	0	1	0	0	0	1	0	0	0	1	0	1
C-157	Dagadu	2017	IPC	IPC + other	FP/RH	General	Uganda	SSA	Private	District	NS	per person reached	Financial	1.89156	18	12	High	800	1	0	0	0	0	0	0	1	0	0	1	0	0	1	0	0	0	1	0	0	0	0	0	0	1	0	1	0	0	0.288052
C-171	Kasteng	2018	Mass Media	Radio	MNCH	Mothers, children	Burkina Faso	SSA	Public	National	Mixed	per person in population	Economic	3.58388	36	35	High	790	0	0	1	0	0	0	0	1	0	0	1	0	0	0	1	0	0	0	0	1	0	0	0	1	0	1	1	0	0	12.8866
C-195	Webster	2018	Mass Media	Radio	Other	General	Fiji	Asia	Public	National	NS	per person reached	Financial	0.173819	20	20	Medium	4720	0	0	0	0	1	0	0	1	1	0	0	0	0	0	1	0	0	0	0	1	0	0	0	0	1	0	0	1	0	0.625001
C-026	Chang	2013	Mobile digital	SMS/phone	HIV	General	Uganda	SSA	Mixed	NS	Rural	per participant	Financial	2.896	12	27	High	800	0	1	0	0	0	0	0	1	0	0	1	0	0	0	0	1	0	0	0	0	1	0	1	0	0	0	1	0	0	3.1279
C-087	Mangone	2016	Mobile digital	SMS/phone	FP/RH	Women	Tanzania	SSA	Public	National	Mixed	per participating	Financial	1.779	12	12	Medium	1080	1	0	0	0	0	0	0	1	0	0	1	0	0	0	1	0	0	0	0	1	0	0	0	1	0	0	0	1	0	1.92145
C-112	Rodrigues	2014	Mobile digital	SMS/phone	HIV	General	India	Asia	Public	District	Urban	per participating	Financial	2.0955	12	24	Medium	1900	0	1	0	0	0	0	0	1	1	0	0	0	0	0	1	0	0	1	0	0	0	1	0	0	0	0	0	1	0	2.2633
C-112	Rodrigues	2014	Mobile digital	SMS/phone	HIV	General	India	Asia	Public	District	Urban	per participating	Financial	0.8743	12	24	Medium	1900	0	1	0	0	0	0	0	1	1	0	0	0	0	0	1	0	0	1	0	0	0	1	0	0	0	0	0	1	0	0.94431
C-140	Vinekar	2012	Mobile digital	SMS/phone	MNCH	Women	India	Asia	Mixed	NS	Rural	per participating	Financial	0.11606	1	1	Low	1900	0	0	1	0	0	0	0	1	1	0	0	0	0	0	0	1	0	0	0	0	1	0	1	0	0	0	0	0	1	0.125354
C-155	Chen	2020	Mobile digital	SMS/phone	HIV	Women	Kenya	SSA	Private	NS	Mixed	per beneficiary	Financial	65.4	12	11	High	1760	0	1	0	0	0	0	0	1	0	0	1	0	0	1	0	0	0	0	0	0	1	0	0	1	0	0	1	0	0	70.6369
C-155	Chen	2020	Mobile digital	SMS/phone	HIV	Women	Kenya	SSA	Private	NS	Mixed	per beneficiary	Financial	43.25	12	11	High	1760	0	1	0	0	0	0	0	1	0	0	1	0	0	1	0	0	0	0	0	0	1	0	0	1	0	0	1	0	0	46.7133
C-166	George	2018	Mobile digital	SMS/phone	HIV	FSW	Kenya	SSA	Mixed	District	Urban	per person exposed	Financial	0.63	4	4	Low	1760	0	1	0	0	0	0	1	0	0	0	1	0	0	0	0	1	0	1	0	0	0	1	0	0	0	0	0	0	1	0.680448
C-166	George	2018	Mobile digital	SMS/phone	HIV	FSW	Kenya	SSA	Mixed	District	Urban	per person exposed	Financial	0.68	4	4	Low	1760	0	1	0	0	0	0	1	0	0	0	1	0	0	0	0	1	0	1	0	0	0	1	0	0	0	0	0	0	1	0.734451
C-166	George	2018	Mobile digital	SMS/phone	HIV	FSW	Kenya	SSA	Mixed	District	Urban	per person exposed	Financial	1.33	4	4	Low	1760	0	1	0	0	0	0	1	0	0	0	1	0	0	0	0	1	0	1	0	0	0	1	0	0	0	0	0	0	1	1.4365
C-166	George	2018	Mobile digital	SMS/phone	HIV	Truck driver	Kenya	SSA	Mixed	District	Urban	per person exposed	Financial	0.4	4	4	Low	1760	0	1	0	0	0	0	1	0	0	0	1	0	0	0	0	1	0	1	0	0	0	1	0	0	0	0	0	0	1	0.43203
C-166	George	2018	Mobile digital	SMS/phone	HIV	Truck driver	Kenya	SSA	Mixed	District	Urban	per person exposed	Financial	0.48	4	4	Low	1760	0	1	0	0	0	0	1	0	0	0	1	0	0	0	0	1	0	1	0	0	0	1	0	0	0	0	0	0	1	0.518436
C-166	George	2018	Mobile digital	SMS/phone	HIV	Truck driver	Kenya	SSA	Mixed	District	Urban	per person exposed	Financial	0.78	4	4	Low	1760	0	1	0	0	0	0	1	0	0	0	1	0	0	0	0	1	0	1	0	0	0	1	0	0	0	0	0	0	1	0.842459
C-172	Kawakatsu	2020	Mobile digital	SMS/phone	MNCH	Women	Nigeria	SSA	Private	District	Urban	per client messaged	Financial	4.42	2	12	Low	2000	0	0	1	0	0	0	0	1	0	0	1	0	0	1	0	0	0	1	0	0	0	1	0	0	0	0	0	0	1	4.77393
C-184	Rashid	2014	Mobile digital	SMS/phone	FP/RH	Women	Malaysia	Asia	Private	District	Mixed	cost per person reached	Financial	0.0334995	12	1	Low	10580	1	0	0	0	0	0	0	1	1	0	0	0	0	1	0	0	0	1	0	0	0	0	0	1	0	0	0	0	1	0.036182
C-189	Stevens	2018	Mobile digital	SMS/phone	HIV	HIV positive	Eswatini	SSA	Public	NS	Mixed	per patient call	Financial	0.977422	24	24	Medium	3580	0	1	0	0	0	0	1	0	0	0	1	0	0	0	1	0	0	0	0	0	1	0	0	1	0	0	0	1	0	1.05569
C-064	Hutchinson	2006	Mass Media	TV	MNCH	Women	Bangladesh	Asia	Public	National	Mixed	per exposed	Financial	0.7809	36	36	High	2010	0	0	1	0	0	0	0	1	1	0	0	0	0	0	1	0	0	0	0	1	0	0	0	1	0	0	1	0	0	6.65729
C-081	Kincaid	2006	Mass Media	TV	FP/RH	General	Philippines	Asia	Mixed	National	Mixed	per exposed	Financial	0.1173	5	5	Low	3430	1	0	0	0	0	0	0	1	1	0	0	0	0	0	0	1	0	0	0	1	0	0	0	1	0	0	0	0	1	1
C-111	Robinson	2003	Mass Media	TV	FP/RH	Women	Egypt	SSA	Private	National	Mixed	exposed	Financial	0.13204	12	12	Low	3000	1	0	0	0	0	0	0	1	0	0	1	0	0	1	0	0	0	0	0	1	0	0	0	1	0	0	0	0	1	1.12566
C-111	Robinson	2003	Mass Media	TV	FP/RH	Women	Egypt	SSA	Public	National	Mixed	exposed	Financial	0.08196	16	16	Low	3000	1	0	0	0	0	0	0	1	0	0	1	0	0	0	1	0	0	0	0	1	0	0	0	1	0	0	0	0	1	0.698721
C-111	Robinson	2003	Mass Media	TV	FP/RH	Women	Egypt	SSA	Public	National	Mixed	exposed	Financial	0.04098	12	12	Low	3000	1	0	0	0	0	0	0	1	0	0	1	0	0	0	1	0	0	0	0	1	0	0	0	1	0	0	0	0	1	0.349361
C-111	Robinson	2003	Mass Media	TV	FP/RH	Men	Egypt	SSA	Public	National	Mixed	exposed	Financial	0.22311	24	12	Medium	3000	1	0	0	0	0	0	0	1	0	0	1	0	0	0	1	0	0	0	0	1	0	0	0	1	0	0	0	1	0	1.90205
C-116	Sarker	2013	Mass Media	TV	MNCH	Women	Bangladesh	Asia	Public	District	Urban	exposed	Financial	0.00608	5	5	Low	2010	0	0	1	0	0	0	0	1	1	0	0	0	0	0	1	0	0	1	0	0	0	1	0	0	0	0	0	0	1	0.0518329
C-124	Sood	2006	Mass Media	TV	HIV	General	India	Asia	Mixed	District	Mixed	per exposed	Financial	0.4244	11	11	High	1900	0	1	0	0	0	0	0	1	1	0	0	0	0	0	0	1	0	1	0	0	0	0	0	1	0	0	1	0	0	3.61807
C-124	Sood	2006	Mass Media	TV	HIV	General	India	Asia	Mixed	District	Mixed	per exposed	Financial	0.3667	11	11	Medium	1900	0	1	0	0	0	0	0	1	1	0	0	0	0	0	0	1	0	1	0	0	0	0	0	1	0	0	0	1	0	3.12617
C-179	Nahar	2017	Mass Media	TV	Other	General	Bangladesh	Asia	Public	District	Rural	per person exposed	Financial	0.00877096	24	3	Low	2010	0	0	0	0	1	0	0	1	1	0	0	0	0	0	1	0	0	1	0	0	0	0	1	0	0	0	0	0	1	0.0747737
C-179	Nahar	2017	Mass Media	TV	Other	General	Bangladesh	Asia	Public	District	Rural	per person exposed	Financial	0.0186383	12	3	Low	2010	0	0	0	0	1	0	0	1	1	0	0	0	0	0	1	0	0	1	0	0	0	0	1	0	0	0	0	0	1	0.158894
																			41	46	40	7	27	34	23	104	56	11	89	5	36	13	68	33	11	83	28	29	21	41	34	66	20		39	73	49
																			161					161			161				161					161				161					161
